# Supplementary material for: Potent Chlorambucil-Platinum(IV) Prodrugs
Source: Int J Mol Sci. 2022 Sep 9;23(18):10471. doi: 10.3390/ijms231810471 (PMC9499463; doi:10.3390/ijms231810471)
Supplement: Supplementary file 1 [file ijms-23-10471-s001.zip]

Archive with 1 entries (1 files):
- ijms-1858989-supplementary.pdf
